# Supplementary material for: Ordering a rhenium catalyst on Ag(001) through molecule-surface step interaction
Source: Commun Chem. 2022 Jan 10;5:3. doi: 10.1038/s42004-021-00617-9 (PMC9814538; doi:10.1038/s42004-021-00617-9)
Supplement: Supplementary file 3 — Supplementary Data 1 [file 42004_2021_617_MOESM3_ESM.txt]

The atomic coordinates of the optimized molecule in vacuum:

Molecule
1.0
       15.0000000000         0.0000000000         0.0000000000
        0.0000000000        15.0000000000         0.0000000000
        0.0000000000         0.0000000000        25.0000000000
   Re   Cl    C    O    H    N
    1    1   13    3    8    2
Cartesian
     8.017199636         8.030549884         5.181749910
     8.012099862         7.746749818         7.628250122
     8.009100258         8.164350092         3.251250088
     6.681299955         9.431549907         5.239250138
     9.401550293         9.376350045         5.235499889
     5.079449862         3.982949853         5.459750071
     6.480900049         3.885899931         5.497999862
     7.269149870         5.055749863         5.389000103
     5.314650089         6.387450099         5.213499814
     4.487999976         5.257350057         5.311499909
     8.755650222         5.054399818         5.389500037
     9.545249641         3.885450214         5.501750112
    10.710150003         6.386550218         5.210750178
    10.947300196         3.983699977         5.463749915
    11.537399590         5.257949978         5.312250182
     8.001599908         8.256600201         2.090499923
     5.855250210        10.250100195         5.254000053
    10.270949900        10.150050223         5.253250152
     4.462500215         3.079050109         5.538250133
     6.967200190         2.910000086         5.609750003
     4.905900210         7.398599982         5.108999833
     3.399150074         5.383049995         5.279750004
     9.062699676         2.908200100         5.617000163
    11.120400131         7.396800220         5.102999881
    11.566950381         3.081749976         5.545999855
    12.626100183         5.385599881         5.280249938
     6.687449813         6.311100125         5.238499865
     9.337800443         6.308850199         5.236500129
